# Supplementary material for: Restoring colistin sensitivity in colistin-resistant Salmonella and Escherichia coli: combinatorial use of berberine and EDTA with colistin
Source: mSphere. 2024 May 13;9(6):e00182-24. doi: 10.1128/msphere.00182-24 (PMC11332338; doi:10.1128/msphere.00182-24)
Supplement: Table S3 — Genes with log2 fold change > 2 in transcriptome sequencing. [file msphere.00182-24-s0002.xlsx]

## Sheet: BBR vs NC
GeneID	Gene name	log2 Fold Change	Up/Down-Regulation	product	Pathway
STMDT2_09521	-	9.65875	Up	Putative Prophage Protein	-
STMDT2_40741	-	8.16842	Up	putative exported protein	-
STMDT2_28461	-	4.13694	Up	Phosphoadenosine phosphosulfate reductase	ko01100//Metabolic pathways;ko01120//Microbial metabolism in diverse environments;ko00230//Purine metabolism;ko00920//Sulfur metabolism
STMDT2_33771	yrfB	3.24793	Up	putative membrane protein	-
STMDT2_39751	-	3.2174	Up	PTS system, protein component IIC(phosphotransferase enzyme ii, c component)	-
STMDT2_21661	mglA	3.12799	Up	galactoside transport atp-binding protein mgla	ko02010//ABC transporters
STMDT2_16481	trpD	3.09461	Up	Anthranilate phosphoribosyltransferase	ko01100//Metabolic pathways;ko01110//Biosynthesis of secondary metabolites;ko01230//Biosynthesis of amino acids;ko00400//Phenylalanine, tyrosine and tryptophan biosynthesis
STMDT2_33451	yheR	2.97569	Up	putative oxidoreductase	-
STMDT2_28481	cysJ	2.94918	Up	sulfite reductase (NADPH) flavoprotein beta subunit	ko01100//Metabolic pathways;ko01120//Microbial metabolism in diverse environments;ko00920//Sulfur metabolism;ko00910//Nitrogen metabolism
STMDT2_06121	citF	2.90765	Up	citrate lyase alpha chain	ko02020//Two-component system
STMDT2_26901	tctD	2.71908	Up	transcriptional regulator	ko02020//Two-component system
STMDT2_21571	-	2.64339	Up	putative transcriptional regulator	-
STMDT2_28351	cysD	2.6217	Up	ATP sulfurylase (ATP:sulfate adenyltransferase)	ko01100//Metabolic pathways;ko01120//Microbial metabolism in diverse environments;ko01130//Biosynthesis of antibiotics;ko02010//ABC transporters;ko00230//Purine metabolism;ko00920//Sulfur metabolism;ko00450//Selenocompound metabolism;ko00261//Monobactam biosynthesis
STMDT2_38501	fadB	2.62019	Up	large (alpha) subunit of the fatty acid-oxidizing multienzyme complex	ko01100//Metabolic pathways;ko01110//Biosynthesis of secondary metabolites;ko01120//Microbial metabolism in diverse environments;ko01130//Biosynthesis of antibiotics;ko01200//Carbon metabolism;ko00640//Propanoate metabolism;ko00650//Butanoate metabolism;ko01212//Fatty acid metabolism;ko00071//Fatty acid degradation;ko00280//Valine, leucine and isoleucine degradation;ko00310//Lysine degradation;ko…
STMDT2_04521	ybaX	2.59807	Up	conserved hypothetical protein	ko01100//Metabolic pathways;ko00790//Folate biosynthesis
STMDT2_26941	csiD	2.59518	Up	Protein csiD	-
STMDT2_28341	cysN	2.568	Up	Sulfate adenylyltransferase subunit 1	ko01100//Metabolic pathways;ko01120//Microbial metabolism in diverse environments;ko01130//Biosynthesis of antibiotics;ko02010//ABC transporters;ko00230//Purine metabolism;ko00920//Sulfur metabolism;ko00450//Selenocompound metabolism;ko00261//Monobactam biosynthesis
STMDT2_23241	argT	2.54598	Up	lysine-arginine-ornithine-binding periplasmic protein precursor	ko02010//ABC transporters
STMDT2_38491	fadA	2.52286	Up	small (beta) subunit of the fatty acid-oxidizing multienzyme complex	ko01100//Metabolic pathways;ko01110//Biosynthesis of secondary metabolites;ko01120//Microbial metabolism in diverse environments;ko01130//Biosynthesis of antibiotics;ko01212//Fatty acid metabolism;ko00071//Fatty acid degradation;ko00280//Valine, leucine and isoleucine degradation;ko00362//Benzoate degradation;ko00281//Geraniol degradation;ko00642//Ethylbenzene degradation;ko00592//alpha-Linolenic…
STMDT2_28471	cysI	2.47362	Up	sulfite reductase (NADPH) hemoprotein alpha subunit	ko01100//Metabolic pathways;ko01120//Microbial metabolism in diverse environments;ko02010//ABC transporters;ko00920//Sulfur metabolism;ko01040//Biosynthesis of unsaturated fatty acids
STMDT2_42471	ytfE	2.45251	Up	conserved hypothetical protein	-
STMDT2_13121	-	2.39023	Up	putative hydrolase	ko01100//Metabolic pathways;ko00480//Glutathione metabolism;ko00330//Arginine and proline metabolism
STMDT2_01941	fhuC	2.33933	Up	ferrichrome transport ATP-binding protein FhuC	ko02010//ABC transporters
STMDT2_14201	-	2.30213	Up	putative ABC transporter periplasmic binding protein	ko02010//ABC transporters
STMDT2_40841	ubiC	2.3004	Up	chorismate lyase	ko01100//Metabolic pathways;ko01110//Biosynthesis of secondary metabolites;ko00130//Ubiquinone and other terpenoid-quinone biosynthesis
STMDT2_23601	fadL	2.29394	Up	long-chain fatty acid transport protein precursor	-
STMDT2_09501	-	2.27239	Up	Gifsy-2 replication Protein O	-
STMDT2_41251	acs	2.262	Up	acetyl-coenzyme A synthetase	ko01100//Metabolic pathways;ko01110//Biosynthesis of secondary metabolites;ko01120//Microbial metabolism in diverse environments;ko01130//Biosynthesis of antibiotics;ko01200//Carbon metabolism;ko00620//Pyruvate metabolism;ko00520//Amino sugar and nucleotide sugar metabolism;ko00010//Glycolysis / Gluconeogenesis;ko00640//Propanoate metabolism;ko00680//Methane metabolism;ko00720//Carbon fixation pa…
STMDT2_37631	rbsC	2.25772	Up	high affinity ribose transport protein	ko02010//ABC transporters;ko02030//Bacterial chemotaxis
STMDT2_12371	astA	2.24689	Up	arginine N-succinyltransferase	ko01100//Metabolic pathways;ko00330//Arginine and proline metabolism
STMDT2_32441	oadA2	2.22315	Up	3 oxaloacetate decarboxylase alpha chain	ko01100//Metabolic pathways;ko00620//Pyruvate metabolism
STMDT2_40171	thiC	2.20696	Up	thiamine biosynthesis protein	ko01100//Metabolic pathways;ko00730//Thiamine metabolism
STMDT2_03071	-	2.19692	Up	possible acyl-CoA dehydrogenase	ko01100//Metabolic pathways;ko01212//Fatty acid metabolism;ko00480//Glutathione metabolism;ko00071//Fatty acid degradation
STMDT2_36731	uhpB	2.13679	Up	two-component system sensor histidine kinase	ko02020//Two-component system
STMDT2_22231	-	2.13149	Up	unnamed protein product	-
STMDT2_06531	gltL	2.10618	Up	glutamate/aspartate transport ATP-binding protein GltL	ko02020//Two-component system;ko02010//ABC transporters
STMDT2_21561	-	2.09221	Up	putative n-hydroxybenzoate transporter	-
STMDT2_21211	thiM	2.08142	Up	Hydroxyethylthiazole kinase	ko01100//Metabolic pathways;ko01110//Biosynthesis of secondary metabolites;ko01120//Microbial metabolism in diverse environments;ko01130//Biosynthesis of antibiotics;ko01200//Carbon metabolism;ko01230//Biosynthesis of amino acids;ko00230//Purine metabolism;ko00620//Pyruvate metabolism;ko00010//Glycolysis / Gluconeogenesis;ko00730//Thiamine metabolism
STMDT2_43981	-	2.07239	Up	ferric iron reductase protein	-
STMDT2_04401	cyoA	2.07019	Up	cytochrome o ubiquinol oxidase subunit II	ko01100//Metabolic pathways;ko02020//Two-component system;ko02010//ABC transporters;ko00190//Oxidative phosphorylation
STMDT2_05851	fepB	2.06665	Up	ferrienterobactin-binding periplasmic protein precursor	ko01120//Microbial metabolism in diverse environments;ko02010//ABC transporters;ko01200//Carbon metabolism;ko00630//Glyoxylate and dicarboxylate metabolism
STMDT2_24041	cysA	2.05852	Up	sulphate transport ATP-binding protein CysA	ko02010//ABC transporters;ko00920//Sulfur metabolism
STMDT2_10351	hpaB	2.0515	Up	4-hydroxyphenylacetate 3-monooxygenase	ko01120//Microbial metabolism in diverse environments;ko00350//Tyrosine metabolism;ko01220//Degradation of aromatic compounds
STMDT2_10371	hpaG	2.04884	Up	6 4-hydroxyphenylacetate degradation bifunctional isomerase/decarboxylase [includes:2-hydroxyhepta-2,4-diene-1,7-dioate isomerase	ko01120//Microbial metabolism in diverse environments;ko00350//Tyrosine metabolism;ko01220//Degradation of aromatic compounds
STMDT2_03641	prpB	2.04393	Up	6 putative carboxyvinyl-carboxyphosphonate phosphorylmutase	ko00640//Propanoate metabolism
STMDT2_24071	cysP	2.04137	Up	thiosulphate-binding protein precursor	ko02010//ABC transporters;ko00920//Sulfur metabolism
STMDT2_15481	-	2.01069	Up	putative LysR-family transcriptional regulatory protein	-
STMDT2_23761	mntH	2.00549	Up	Probable manganese transport protein mntH	-
STMDT2_16201	-	-2.62072	Down	conserved hypothetical protein	-
STMDT2_18091	yebF	-2.18479	Down	putative exported protein	-
STMDT2_29511	gcvT	-2.09047	Down	Aminomethyltransferase	ko01100//Metabolic pathways;ko01110//Biosynthesis of secondary metabolites;ko01130//Biosynthesis of antibiotics;ko01200//Carbon metabolism;ko00630//Glyoxylate and dicarboxylate metabolism;ko00260//Glycine, serine and threonine metabolism;ko00670//One carbon pool by folate

## Sheet: EDTA vs NC
GeneID	Gene name	log2 Fold Change	Up/Down-Regulation	product	Pathway
STMDT2_05891	entA	6.09092	Up	2,3-dihydro-2,3-dihydroxybenzoate dehydrogenase	ko01110//Biosynthesis of secondary metabolites;ko01130//Biosynthesis of antibiotics;ko01053//Biosynthesis of siderophore group nonribosomal peptides
STMDT2_27621	sitB	5.78898	Up	Iron transport protein, ATP-binding component	ko02010//ABC transporters
STMDT2_05771	fes	5.25612	Up	enterochelin esterase	-
STMDT2_05791	entF	5.16733	Up	enterobactin synthetase component F	ko01053//Biosynthesis of siderophore group nonribosomal peptides
STMDT2_30521	exbD	5.00046	Up	biopolymer transport ExbD protein	-
STMDT2_11891	-	4.63388	Up	putative inner membrane transport protein	-
STMDT2_27631	sitC	4.35243	Up	Iron transport protein, inner membrane component	ko01100//Metabolic pathways;ko02010//ABC transporters;ko00500//Starch and sucrose metabolism
STMDT2_05861	entC	4.3138	Up	isochorismate synthase EntC	ko01100//Metabolic pathways;ko01110//Biosynthesis of secondary metabolites;ko01130//Biosynthesis of antibiotics;ko00130//Ubiquinone and other terpenoid-quinone biosynthesis;ko01053//Biosynthesis of siderophore group nonribosomal peptides
STMDT2_05881	entB	4.29731	Up	isochorismatase	ko01110//Biosynthesis of secondary metabolites;ko01130//Biosynthesis of antibiotics;ko01053//Biosynthesis of siderophore group nonribosomal peptides
STMDT2_06121	citF	4.04577	Up	citrate lyase alpha chain	ko02020//Two-component system
STMDT2_05901	ybdB	3.94791	Up	conserved hypothetical protein	ko01100//Metabolic pathways;ko01110//Biosynthesis of secondary metabolites;ko00130//Ubiquinone and other terpenoid-quinone biosynthesis
STMDT2_01941	fhuC	3.8964	Up	ferrichrome transport ATP-binding protein FhuC	ko02010//ABC transporters
STMDT2_00621	citF2	3.76853	Up	7 citrate lyase alpha chain	ko02020//Two-component system
STMDT2_27611	sitA	3.58897	Up	Iron transport protein, periplasmic-binding protein	ko02010//ABC transporters
STMDT2_15091	-	3.58609	Up	possible ATP-binding protein	-
STMDT2_11921	-	3.49931	Up	putative ABC transport ATP-binding subunit	-
STMDT2_11911	-	3.45137	Up	putative ABC transport ATP-binding protein	-
STMDT2_21761	cirA	3.25665	Up	colicin I receptor precursor	-
STMDT2_06741	citB	3.25628	Up	citrate utilization protein B	-
STMDT2_05821	fepG	3.16993	Up	ferric enterobactin transport protein FepG	ko02010//ABC transporters;ko03010//Ribosome
STMDT2_12861	-	3.13989	Up	putative electron transfer flavoprotein subunit	-
STMDT2_11881	-	3.08368	Up	putative substrate-binding transport protein	-
STMDT2_33771	yrfB	3.01538	Up	putative membrane protein	-
STMDT2_06111	citX	2.98898	Up	probable apo-citrate lyase phosphoribosyl-dephospho-coa transferase (holo-acp synthase) (holo-citrate lyase synthase) (apo-acp nucleodityltransferase)"	ko02020//Two-component system
STMDT2_05241	fdrA	2.85737	Up	FdrA protein	-
STMDT2_33931	feoB	2.82431	Up	ferrous iron transport protein B	-
STMDT2_30531	exbB	2.75821	Up	biopolymer transport ExbB protein	-
STMDT2_36731	uhpB	2.7025	Up	two-component system sensor histidine kinase	ko02020//Two-component system
STMDT2_05851	fepB	2.6774	Up	ferrienterobactin-binding periplasmic protein precursor	ko01120//Microbial metabolism in diverse environments;ko02010//ABC transporters;ko01200//Carbon metabolism;ko00630//Glyoxylate and dicarboxylate metabolism
STMDT2_20821	fcl	2.62759	Up	GDP-fucose synthetase	ko01100//Metabolic pathways;ko00520//Amino sugar and nucleotide sugar metabolism;ko00051//Fructose and mannose metabolism
STMDT2_04651	rpmE2	2.59934	Up	putative 50s ribosomal protein L31 (second copy)	ko03010//Ribosome
STMDT2_36841	emrD	2.50956	Up	multidrug resistance protein D	-
STMDT2_32441	oadA2	2.47542	Up	3 oxaloacetate decarboxylase alpha chain	ko01100//Metabolic pathways;ko00620//Pyruvate metabolism
STMDT2_37631	rbsC	2.46315	Up	high affinity ribose transport protein	ko02010//ABC transporters;ko02030//Bacterial chemotaxis
STMDT2_11951	-	2.44037	Up	conserved hypothetical protein	ko02010//ABC transporters
STMDT2_39101	rhaB	2.41549	Up	rhamnulokinase	ko01120//Microbial metabolism in diverse environments;ko00051//Fructose and mannose metabolism;ko00040//Pentose and glucuronate interconversions
STMDT2_00561	-	2.39057	Up	unnamed protein product	ko01100//Metabolic pathways;ko00620//Pyruvate metabolism
STMDT2_36721	uhpC	2.39011	Up	regulatory protein (Two-component system)	ko02020//Two-component system
STMDT2_04601	amtB	2.37893	Up	probable ammonium transporter	-
STMDT2_43981	-	2.34315	Up	ferric iron reductase protein	-
STMDT2_01931	fhuA	2.33912	Up	ferrichrome-iron receptor	-
STMDT2_01961	fhuB	2.32921	Up	ferrichrome transport protein FhuB precursor	ko02010//ABC transporters;ko03010//Ribosome
STMDT2_22361	apbE	2.19103	Up	thiamine biosynthesis protein	-
STMDT2_07451	dcoA	2.19018	Up	oxaloacetate decarboxylase alpha chain	ko01100//Metabolic pathways;ko00620//Pyruvate metabolism
STMDT2_05831	fepD	2.18085	Up	ferric enterobactin transport protein FepD	ko02010//ABC transporters;ko03010//Ribosome
STMDT2_04001	queA	2.16702	Up	S-adenosylmethionine:tRNA ribosyltransferase-isomerase	-
STMDT2_05871	entE	2.16546	Up	2,3-dihydroxybenzoate-AMP ligase	ko01053//Biosynthesis of siderophore group nonribosomal peptides
STMDT2_21211	thiM	2.04775	Up	Hydroxyethylthiazole kinase	ko01100//Metabolic pathways;ko01110//Biosynthesis of secondary metabolites;ko01120//Microbial metabolism in diverse environments;ko01130//Biosynthesis of antibiotics;ko01200//Carbon metabolism;ko01230//Biosynthesis of amino acids;ko00230//Purine metabolism;ko00620//Pyruvate metabolism;ko00010//Glycolysis / Gluconeogenesis;ko00730//Thiamine metabolism
STMDT2_27521	hycC	2.01656	Up	formate hydrogenlyase subunit 3	-
STMDT2_05761	fepA	2.01057	Up	ferrienterobactin receptor precursor	ko02020//Two-component system
STMDT2_07461	oadB2	2.00951	Up	oxaloacetate decarboxylase beta chain	ko01100//Metabolic pathways;ko00620//Pyruvate metabolism
STMDT2_16541	-	-9.11556	Down	conserved hypothetical protein	-
STMDT2_16161	sapB	-7.63445	Down	peptide transport system permease protein SapB	ko01100//Metabolic pathways;ko02010//ABC transporters;ko02060//Phosphotransferase system (PTS);ko01503//Cationic antimicrobial peptide (CAMP) resistance;ko00052//Galactose metabolism
STMDT2_24311	-	-3.82958	Down	putative ethanolamine utilization protein EutQ	-
STMDT2_25101	asrB	-3.76621	Down	anaerobic sulfite reductase subunit B	ko01120//Microbial metabolism in diverse environments;ko00920//Sulfur metabolism
STMDT2_24321	-	-3.46764	Down	putative ethanolamine utilization protein EutP	-
STMDT2_10271	sigD	-3.44268	Down	cell invasion protein	ko05132//Salmonella infection;ko05100//Bacterial invasion of epithelial cells;ko05131//Shigellosis
STMDT2_27711	prgK	-3.44192	Down	pathogenicity 1 island effector protein	ko03070//Bacterial secretion system
STMDT2_07371	-	-3.18137	Down	putative exported protein	-
STMDT2_27841	sipB	-3.15672	Down	pathogenicity island 1 effector protein	ko05132//Salmonella infection;ko05100//Bacterial invasion of epithelial cells;ko05131//Shigellosis
STMDT2_13611	sodB	-3.12642	Down	superoxide dismutase	-
STMDT2_16531	-	-3.1222	Down	conserved hypothetical protein	-
STMDT2_33301	bfr	-2.99693	Down	bacterioferritin	ko02010//ABC transporters;ko00860//Porphyrin and chlorophyll metabolism
STMDT2_35331	-	-2.95668	Down	putative HTH-type transcriptional regulator	-
STMDT2_27831	sipC	-2.79155	Down	pathogenicity island 1 effector protein	ko05132//Salmonella infection;ko05100//Bacterial invasion of epithelial cells;ko05131//Shigellosis
STMDT2_03801	psiF	-2.74008	Down	phosphate starvation-inducible protein PsiF	-
STMDT2_26991	ygaE	-2.66642	Down	putative transcriptional regulator	-
STMDT2_27931	spaI	-2.6148	Down	secretory apparatus ATP synthase (associated with virulence)	ko03070//Bacterial secretion system
STMDT2_24331	eutS	-2.6144	Down	putative ethanolamine utilization protein EutS	-
STMDT2_27001	ygaU	-2.53823	Down	conserved hypothetical protein	-
STMDT2_14831	-	-2.4682	Down	putative hydrolase	ko01100//Metabolic pathways;ko01110//Biosynthesis of secondary metabolites;ko02010//ABC transporters;ko00500//Starch and sucrose metabolism
STMDT2_27811	sipA	-2.46637	Down	pathogenicity island 1 effector protein	ko05132//Salmonella infection;ko05100//Bacterial invasion of epithelial cells;ko05131//Shigellosis
STMDT2_44061	osmY	-2.46122	Down	Putative periplasmic protein	-
STMDT2_18091	yebF	-2.3191	Down	putative exported protein	-
STMDT2_24261	eutE	-2.31575	Down	putative aldehyde dehydrogenase	ko01100//Metabolic pathways;ko01120//Microbial metabolism in diverse environments;ko00620//Pyruvate metabolism
STMDT2_14421	-	-2.31108	Down	putative periplasmic protein	-
STMDT2_18621	ftnA	-2.28553	Down	ferritin	-
STMDT2_24301	-	-2.27003	Down	putative cobalamin adenosyltransferase	ko00860//Porphyrin and chlorophyll metabolism
STMDT2_03811	adrA	-2.26657	Down	adrA protein	-
STMDT2_16551	-	-2.22628	Down	conserved hypothetical protein	-
STMDT2_21641	yeiA	-2.07427	Down	putative oxidoreductase	ko01100//Metabolic pathways;ko00240//Pyrimidine metabolism;ko00770//Pantothenate and CoA biosynthesis;ko00410//beta-Alanine metabolism
STMDT2_24271	eutN	-2.06148	Down	ethanolamine utilization protein	-
STMDT2_40251	-	-2.06083	Down	possible exported protein	ko02020//Two-component system
STMDT2_24291	eutD	-2.02878	Down	putative phosphate acyltransferase	ko01100//Metabolic pathways;ko00620//Pyruvate metabolism

## Sheet: BE vs NC
GeneID	Gene name	log2 Fold Change	Up/Down-Regulation	product	Pathway
STMDT2_12491	celF	7.57818	Up	phospho-beta-glucosidase B	ko00010//Glycolysis / Gluconeogenesis
STMDT2_34831	-	7.12155	Up	L-asparginase	ko01100//Metabolic pathways;ko01110//Biosynthesis of secondary metabolites;ko00250//Alanine, aspartate and glutamate metabolism;ko00460//Cyanoamino acid metabolism
STMDT2_34851	-	6.72925	Up	putative carbohydrate kinase	-
STMDT2_34841	dcuB	6.51974	Up	anaerobic C4 dicarboxylate membrane transport protein	ko02020//Two-component system
STMDT2_34861	-	5.54001	Up	putative phosphosugar-binding protein	-
STMDT2_05891	entA	5.10303	Up	2,3-dihydro-2,3-dihydroxybenzoate dehydrogenase	ko01110//Biosynthesis of secondary metabolites;ko01130//Biosynthesis of antibiotics;ko01053//Biosynthesis of siderophore group nonribosomal peptides
STMDT2_28461	cysH	4.93481	Up	Phosphoadenosine phosphosulfate reductase	ko01100//Metabolic pathways;ko01120//Microbial metabolism in diverse environments;ko00230//Purine metabolism;ko00920//Sulfur metabolism
STMDT2_16481	trpD	4.63589	Up	Anthranilate phosphoribosyltransferase	ko01100//Metabolic pathways;ko01110//Biosynthesis of secondary metabolites;ko01230//Biosynthesis of amino acids;ko00400//Phenylalanine, tyrosine and tryptophan biosynthesis
STMDT2_20741	wcaL	4.3121	Up	putative glycosyltransferase	-
STMDT2_11891	-	4.15992	Up	putative inner membrane transport protein	-
STMDT2_28471	cysI	3.86423	Up	sulfite reductase (NADPH) hemoprotein alpha subunit	ko01100//Metabolic pathways;ko01120//Microbial metabolism in diverse environments;ko02010//ABC transporters;ko00920//Sulfur metabolism;ko01040//Biosynthesis of unsaturated fatty acids
STMDT2_16471	trpE	3.81589	Up	anthranilate synthase component I	ko01100//Metabolic pathways;ko01110//Biosynthesis of secondary metabolites;ko01120//Microbial metabolism in diverse environments;ko01130//Biosynthesis of antibiotics;ko01200//Carbon metabolism;ko01230//Biosynthesis of amino acids;ko00630//Glyoxylate and dicarboxylate metabolism;ko01210//2-Oxocarboxylic acid metabolism;ko00020//Citrate cycle (TCA cycle);ko00400//Phenylalanine, tyrosine and tryptop…
STMDT2_05791	entF	3.45176	Up	enterobactin synthetase component F	ko01053//Biosynthesis of siderophore group nonribosomal peptides
STMDT2_06121	citF	3.35283	Up	citrate lyase alpha chain	ko02020//Two-component system
STMDT2_28341	cysN	3.30306	Up	Sulfate adenylyltransferase subunit 1	ko01100//Metabolic pathways;ko01120//Microbial metabolism in diverse environments;ko01130//Biosynthesis of antibiotics;ko02010//ABC transporters;ko00230//Purine metabolism;ko00920//Sulfur metabolism;ko00450//Selenocompound metabolism;ko00261//Monobactam biosynthesis
STMDT2_40151	thiF	3.14296	Up	thiamine biosynthesis protein	ko01100//Metabolic pathways;ko04122//Sulfur relay system;ko00730//Thiamine metabolism
STMDT2_11911	-	3.06965	Up	putative ABC transport ATP-binding protein	-
STMDT2_28481	cysJ	2.99628	Up	sulfite reductase (NADPH) flavoprotein beta subunit	ko01100//Metabolic pathways;ko01120//Microbial metabolism in diverse environments;ko00920//Sulfur metabolism;ko00910//Nitrogen metabolism
STMDT2_10381	hpcC	2.95442	Up	5-carboxymethyl-2-hydroxymuconate semialdehyde dehydrogenase (chms dehydrogenase)	ko01120//Microbial metabolism in diverse environments;ko00350//Tyrosine metabolism;ko01220//Degradation of aromatic compounds
STMDT2_31461	gatY	2.92787	Up	tagatose-bisphosphate aldolase	ko01100//Metabolic pathways;ko00052//Galactose metabolism
STMDT2_39181	sodA	2.87549	Up	manganese superoxide dismutase	-
STMDT2_10371	hpaG	2.83603	Up	6,4-hydroxyphenylacetate degradation bifunctional isomerase/decarboxylase [includes:2-hydroxyhepta-2,4-diene-1,7-dioate isomerase	ko01120//Microbial metabolism in diverse environments;ko00350//Tyrosine metabolism;ko01220//Degradation of aromatic compounds
STMDT2_05881	entB	2.82006	Up	isochorismatase	ko01110//Biosynthesis of secondary metabolites;ko01130//Biosynthesis of antibiotics;ko01053//Biosynthesis of siderophore group nonribosomal peptides
STMDT2_11921	-	2.80409	Up	putative ABC transport ATP-binding subunit	-
STMDT2_24041	cysA	2.802	Up	sulphate transport ATP-binding protein CysA	ko02010//ABC transporters;ko00920//Sulfur metabolism
STMDT2_01941	fhuC	2.77601	Up	ferrichrome transport ATP-binding protein FhuC	ko02010//ABC transporters
STMDT2_16491	trpC	2.53501	Up	Indole-3-glycerol phosphate synthase	ko01100//Metabolic pathways;ko01110//Biosynthesis of secondary metabolites;ko01230//Biosynthesis of amino acids;ko00400//Phenylalanine, tyrosine and tryptophan biosynthesis
STMDT2_03671	prpE	2.5307	Up	PrpE protein	ko01100//Metabolic pathways;ko00640//Propanoate metabolism
STMDT2_41511	fumB	2.50483	Up	fumarate hydratase class I	ko01100//Metabolic pathways;ko01110//Biosynthesis of secondary metabolites;ko01120//Microbial metabolism in diverse environments;ko01130//Biosynthesis of antibiotics;ko01200//Carbon metabolism;ko00620//Pyruvate metabolism;ko00020//Citrate cycle (TCA cycle);ko00720//Carbon fixation pathways in prokaryotes
STMDT2_24071	cysP	2.47213	Up	thiosulphate-binding protein precursor	ko02010//ABC transporters;ko00920//Sulfur metabolism
STMDT2_37631	rbsC	2.44376	Up	high affinity ribose transport protein	ko02010//ABC transporters;ko02030//Bacterial chemotaxis
STMDT2_31721	-	2.43437	Up	probable amino acid permease	-
STMDT2_28351	cysD	2.41745	Up	ATP sulfurylase (ATP:sulfate adenyltransferase)	ko01100//Metabolic pathways;ko01120//Microbial metabolism in diverse environments;ko01130//Biosynthesis of antibiotics;ko02010//ABC transporters;ko00230//Purine metabolism;ko00920//Sulfur metabolism;ko00450//Selenocompound metabolism;ko00261//Monobactam biosynthesis
STMDT2_36731	uhpB	2.36505	Up	two-component system sensor histidine kinase	ko02020//Two-component system
STMDT2_26901	tctD	2.2934	Up	transcriptional regulator	ko02020//Two-component system
STMDT2_05831	fepD	2.23395	Up	ferric enterobactin transport protein FepD	ko02010//ABC transporters;ko03010//Ribosome
STMDT2_32441	oadA2	2.19563	Up	3 oxaloacetate decarboxylase alpha chain	ko01100//Metabolic pathways;ko00620//Pyruvate metabolism
STMDT2_05851	fepB	2.16993	Up	ferrienterobactin-binding periplasmic protein precursor	ko01120//Microbial metabolism in diverse environments;ko02010//ABC transporters;ko01200//Carbon metabolism;ko00630//Glyoxylate and dicarboxylate metabolism
STMDT2_36461	mgtB	2.16088	Up	Magnesium transport ATPase, P-type 2	-
STMDT2_10391	hpcB	2.13462	Up	6 3,4-dihydroxyphenylacetate 2,3-dioxygenase	ko01120//Microbial metabolism in diverse environments;ko00350//Tyrosine metabolism;ko01220//Degradation of aromatic compounds
STMDT2_40811	malK	2.11934	Up	maltose/maltodextrin transport ATP-binding protein	ko02010//ABC transporters
STMDT2_35121	dppF	2.08179	Up	dipeptide transport ATP-binding protein DppF	ko02020//Two-component system;ko02010//ABC transporters
STMDT2_06901	kdpA	2.04871	Up	potassium-transporting ATPase A chain	ko02020//Two-component system
STMDT2_34611	-	2.04818	Up	heavy metal-transporting ATPase	-
STMDT2_24051	cysW	2.01013	Up	sulphate transport system permease protein CysW	ko02010//ABC transporters;ko03070//Bacterial secretion system;ko00920//Sulfur metabolism
STMDT2_14401	-	-11.7048	Down	conserved hypothetical protein	-
STMDT2_00761	fixA	-8.86728	Down	FixA protein	-
STMDT2_34961	yhjH	-8.78627	Down	conserved hypothetical protein	ko02020//Two-component system;ko02030//Bacterial chemotaxis
STMDT2_25851	recE	-7.50621	Down	exodeoxyribonuclease VIII	-
STMDT2_00781	fixC	-4.84909	Down	FixC protein	-
STMDT2_10271	sigD	-4.7761	Down	cell invasion protein	ko05132//Salmonella infection;ko05100//Bacterial invasion of epithelial cells;ko05131//Shigellosis
STMDT2_14421	-	-4.1175	Down	putative periplasmic protein	-
STMDT2_27821	sipD	-4.1159	Down	pathogenicity island 1 effector protein	ko05132//Salmonella infection;ko05100//Bacterial invasion of epithelial cells;ko05131//Shigellosis
STMDT2_27841	sipB	-3.78607	Down	pathogenicity island 1 effector protein	ko05132//Salmonella infection;ko05100//Bacterial invasion of epithelial cells;ko05131//Shigellosis
STMDT2_07371	-	-3.61466	Down	putative exported protein	-
STMDT2_19911	cobU	-3.58711	Down	cobinamide kinase and guanylyltransferase	ko01100//Metabolic pathways;ko00860//Porphyrin and chlorophyll metabolism
STMDT2_16531	-	-3.586	Down	conserved hypothetical protein	-
STMDT2_03561	-	-3.51656	Down	probable terminal oxidase subunit I	ko01100//Metabolic pathways;ko02020//Two-component system;ko00190//Oxidative phosphorylation;ko00910//Nitrogen metabolism
STMDT2_16551	-	-3.39668	Down	conserved hypothetical protein	-
STMDT2_24331	eutS	-3.32554	Down	putative ethanolamine utilization protein EutS	-
STMDT2_11061	flgM	-3.30706	Down	negative regulator of flagellin synthesis (anti-sigma factor)	ko01100//Metabolic pathways;ko02040//Flagellar assembly;ko00860//Porphyrin and chlorophyll metabolism
STMDT2_20111	pduA	-3.30481	Down	putative propanediol utilization protein	-
STMDT2_27711	prgK	-3.17811	Down	pathogenicity 1 island effector protein	ko03070//Bacterial secretion system
STMDT2_15411	-	-3.11579	Down	putative regulatory protein	-
STMDT2_27001	ygaU	-2.96196	Down	conserved hypothetical protein	-
STMDT2_24321	-	-2.9305	Down	putative ethanolamine utilization protein EutP	-
STMDT2_27831	sipC	-2.90279	Down	pathogenicity island 1 effector protein	ko05132//Salmonella infection;ko05100//Bacterial invasion of epithelial cells;ko05131//Shigellosis
STMDT2_24311	-	-2.89481	Down	putative ethanolamine utilization protein EutQ	-
STMDT2_20301	-	-2.77303	Down	Acetokinase	ko01100//Metabolic pathways;ko00640//Propanoate metabolism
STMDT2_25101	asrB	-2.69387	Down	anaerobic sulfite reductase subunit B	ko01120//Microbial metabolism in diverse environments;ko00920//Sulfur metabolism
STMDT2_12331	-	-2.68771	Down	putative exported protein	-
STMDT2_20171	pduH	-2.6775	Down	Propanediol utilization protein	-
STMDT2_20291	pduV	-2.53683	Down	putative propanediol utilization protein PduV	-
STMDT2_14831	-	-2.52747	Down	putative hydrolase	ko01100//Metabolic pathways;ko01110//Biosynthesis of secondary metabolites;ko02010//ABC transporters;ko00500//Starch and sucrose metabolism
STMDT2_03801	psiF	-2.44899	Down	phosphate starvation-inducible protein PsiF	-
STMDT2_31231	-	-2.44712	Down	conserved hypothetical protein	-
STMDT2_31091	cheM	-2.34369	Down	methyl-accepting chemotaxis protein II	ko02020//Two-component system;ko02030//Bacterial chemotaxis
STMDT2_20121	pduB	-2.29686	Down	putative propanediol utilization protein PduB	-
STMDT2_20131	dhaB	-2.255	Down	glycerol dehydratase large subunit	ko00640//Propanoate metabolism
STMDT2_21151	fbaB	-2.25434	Down	fructose-bisphosphate aldolase class I	ko01100//Metabolic pathways;ko01110//Biosynthesis of secondary metabolites;ko01120//Microbial metabolism in diverse environments;ko01130//Biosynthesis of antibiotics;ko01200//Carbon metabolism;ko01230//Biosynthesis of amino acids;ko00051//Fructose and mannose metabolism;ko00010//Glycolysis / Gluconeogenesis;ko00030//Pentose phosphate pathway;ko00680//Methane metabolism;ko00710//Carbon fixation in…
STMDT2_39401	-	-2.24801	Down	putative ABC transport protein, solute-binding component	ko02010//ABC transporters
STMDT2_20151	pduE	-2.23445	Down	diol dehydratase small subunit	ko00640//Propanoate metabolism
STMDT2_20141	pduD	-2.22289	Down	diol dehydratase medium subunit	ko00640//Propanoate metabolism
STMDT2_20101	-	-2.18237	Down	putative propanediol diffusion facilitator	-
STMDT2_34701	-	-2.18123	Down	putative ABC-2 type superfamily transport protein	-
STMDT2_40251	-	-2.18047	Down	possible exported protein	ko02020//Two-component system
STMDT2_21641	yeiA	-2.17575	Down	putative oxidoreductase	ko01100//Metabolic pathways;ko00240//Pyrimidine metabolism;ko00770//Pantothenate and CoA biosynthesis;ko00410//beta-Alanine metabolism
STMDT2_20221	pduN	-2.16979	Down	propanediol utilization protein	-
STMDT2_20271	pduT	-2.14972	Down	putative propanediol utilization protein	-
STMDT2_09261	ycbC	-2.1375	Down	putative membrane protein	-
STMDT2_20251	pduQ	-2.04103	Down	putative propanol dehydrogenase	ko00640//Propanoate metabolism
STMDT2_20261	pduS	-2.03468	Down	propanediol utilization ferredoxin	-

## Sheet: BE vs EDTA
GeneID	Gene name	log2 Fold Change	Up/Down-Regulation	product	Pathway
STMDT2_34841	dcuB	9.40727	Up	anaerobic C4 dicarboxylate membrane transport protein	ko02020//Two-component system
STMDT2_01101	tbpA	7.58271	Up	thiamine-binding periplasmic protein precursor	ko01100//Metabolic pathways;ko01110//Biosynthesis of secondary metabolites;ko01130//Biosynthesis of antibiotics;ko02010//ABC transporters;ko00900//Terpenoid backbone biosynthesis;ko00730//Thiamine metabolism
STMDT2_34861	-	6.81428	Up	putative phosphosugar-binding protein	-
STMDT2_34851	-	5.5843	Up	putative carbohydrate kinase	-
STMDT2_12491	celF	4.57818	Up	phospho-beta-glucosidase B	ko00010//Glycolysis / Gluconeogenesis
STMDT2_10401	hpcD	4.28227	Up	6 5-carboxymethyl-2-hydroxymuconate delta-isomerase	ko01120//Microbial metabolism in diverse environments;ko00350//Tyrosine metabolism;ko01220//Degradation of aromatic compounds
STMDT2_34831	-	4.17077	Up	L-asparginase	ko01100//Metabolic pathways;ko01110//Biosynthesis of secondary metabolites;ko00250//Alanine, aspartate and glutamate metabolism;ko00460//Cyanoamino acid metabolism
STMDT2_35131	dppD	3.79716	Up	dipeptide transport ATP-binding protein DppD	ko02020//Two-component system;ko02010//ABC transporters
STMDT2_10371	hpaG	3.133	Up	6 4-hydroxyphenylacetate degradation bifunctional isomerase/decarboxylase [includes:2-hydroxyhepta-2,4-diene-1,7-dioate isomerase	ko01120//Microbial metabolism in diverse environments;ko00350//Tyrosine metabolism;ko01220//Degradation of aromatic compounds
STMDT2_16481	trpD	3.1254	Up	Anthranilate phosphoribosyltransferase	ko01100//Metabolic pathways;ko01110//Biosynthesis of secondary metabolites;ko01230//Biosynthesis of amino acids;ko00400//Phenylalanine, tyrosine and tryptophan biosynthesis
STMDT2_10391	hpcB	2.65694	Up	6 3,4-dihydroxyphenylacetate 2,3-dioxygenase	ko01120//Microbial metabolism in diverse environments;ko00350//Tyrosine metabolism;ko01220//Degradation of aromatic compounds
STMDT2_10381	hpcC	2.57437	Up	5-carboxymethyl-2-hydroxymuconate semialdehyde dehydrogenase (chms dehydrogenase)	ko01120//Microbial metabolism in diverse environments;ko00350//Tyrosine metabolism;ko01220//Degradation of aromatic compounds
STMDT2_03671	prpE	2.56394	Up	PrpE protein	ko01100//Metabolic pathways;ko00640//Propanoate metabolism
STMDT2_16471	trpE	2.43921	Up	anthranilate synthase component I	ko01100//Metabolic pathways;ko01110//Biosynthesis of secondary metabolites;ko01120//Microbial metabolism in diverse environments;ko01130//Biosynthesis of antibiotics;ko01200//Carbon metabolism;ko01230//Biosynthesis of amino acids;ko00630//Glyoxylate and dicarboxylate metabolism;ko01210//2-Oxocarboxylic acid metabolism;ko00020//Citrate cycle (TCA cycle);ko00400//Phenylalanine, tyrosine and tryptop…
STMDT2_35151	dppB	2.42003	Up	dipeptide transport system permease protein DppB	ko02010//ABC transporters
STMDT2_35121	dppF	2.38818	Up	dipeptide transport ATP-binding protein DppF	ko02020//Two-component system;ko02010//ABC transporters
STMDT2_04361	cyoE	2.29585	Up	cytochrome o ubiquinol oxidase C subunit	ko01100//Metabolic pathways;ko01110//Biosynthesis of secondary metabolites;ko00190//Oxidative phosphorylation;ko00860//Porphyrin and chlorophyll metabolism
STMDT2_18101	yebG	2.08175	Up	conserved hypothetical protein	-
STMDT2_28471	cysI	2.06222	Up	sulfite reductase (NADPH) hemoprotein alpha subunit	ko01100//Metabolic pathways;ko01120//Microbial metabolism in diverse environments;ko02010//ABC transporters;ko00920//Sulfur metabolism;ko01040//Biosynthesis of unsaturated fatty acids
STMDT2_03661	prpD	2.01734	Up	PrpD protein	ko00640//Propanoate metabolism
STMDT2_00761	fixA	-9.62114	Down	FixA protein	-
STMDT2_25851	recE	-7.15886	Down	exodeoxyribonuclease VIII	-
STMDT2_00781	fixC	-5.87146	Down	FixC protein	-
STMDT2_00621	citF2	-3.36297	Down	7 citrate lyase alpha chain	ko02020//Two-component system
STMDT2_19911	cobU	-3.25159	Down	cobinamide kinase and guanylyltransferase	ko01100//Metabolic pathways;ko00860//Porphyrin and chlorophyll metabolism
STMDT2_27621	sitB	-3.05657	Down	Iron transport protein, ATP-binding component	ko02010//ABC transporters
STMDT2_05861	entC	-2.90732	Down	isochorismate synthase EntC	ko01100//Metabolic pathways;ko01110//Biosynthesis of secondary metabolites;ko01130//Biosynthesis of antibiotics;ko00130//Ubiquinone and other terpenoid-quinone biosynthesis;ko01053//Biosynthesis of siderophore group nonribosomal peptides
STMDT2_11061	flgM	-2.80735	Down	negative regulator of flagellin synthesis (anti-sigma factor)	ko01100//Metabolic pathways;ko02040//Flagellar assembly;ko00860//Porphyrin and chlorophyll metabolism
STMDT2_20111	pduA	-2.70065	Down	putative propanediol utilization protein	-
STMDT2_20301	pduW	-2.66878	Down	Acetokinase	ko01100//Metabolic pathways;ko00640//Propanoate metabolism
STMDT2_21761	cirA	-2.6344	Down	colicin I receptor precursor	-
STMDT2_05771	fes	-2.43954	Down	enterochelin esterase	-
STMDT2_22731	pmrD	-2.41481	Down	polymyxin B resistance protein	ko01503//Cationic antimicrobial peptide (CAMP) resistance
STMDT2_27631	sitC	-2.35994	Down	Iron transport protein, inner membrane component	ko01100//Metabolic pathways;ko02010//ABC transporters;ko00500//Starch and sucrose metabolism
STMDT2_15091	-	-2.35264	Down	possible ATP-binding protein	-
STMDT2_39401	-	-2.25165	Down	putative ABC transport protein, solute-binding component	ko02010//ABC transporters
STMDT2_10781	csgA	-2.22118	Down	major curlin subunit precursor	-
STMDT2_04651	rpmE2	-2.15257	Down	putative 50s ribosomal protein L31 (second copy)	ko03010//Ribosome
STMDT2_00771	fixB	-2.0271	Down	FixB protein	-
STMDT2_20121	pduB	-2.02579	Down	putative propanediol utilization protein PduB	-
STMDT2_00731	caiB	-2.01211	Down	L-carnitine dehydratase	-

## Sheet: BE vs BBR
GeneID	Gene name	log2 Fold Change	Up/Down-Regulation	product	Pathway
STMDT2_37611	rbsD	9.0182	Up	high affinity ribose transport protein RbsD	ko02010//ABC transporters
STMDT2_34851	-	4.18392	Up	putative carbohydrate kinase	-
STMDT2_34831	-	4.09109	Up	L-asparginase	ko01100//Metabolic pathways;ko01110//Biosynthesis of secondary metabolites;ko00250//Alanine, aspartate and glutamate metabolism;ko00460//Cyanoamino acid metabolism
STMDT2_11891	-	3.94247	Up	putative inner membrane transport protein	-
STMDT2_34861	-	3.79867	Up	putative phosphosugar-binding protein	-
STMDT2_34841	dcuB	3.49079	Up	anaerobic C4 dicarboxylate membrane transport protein	ko02020//Two-component system
STMDT2_11911	-	2.84544	Up	putative ABC transport ATP-binding protein	-
STMDT2_05791	entF	2.40652	Up	enterobactin synthetase component F	ko01053//Biosynthesis of siderophore group nonribosomal peptides
STMDT2_43611	-	2.31161	Up	putative membrane protein	-
STMDT2_05881	entB	2.18376	Up	isochorismatase	ko01110//Biosynthesis of secondary metabolites;ko01130//Biosynthesis of antibiotics;ko01053//Biosynthesis of siderophore group nonribosomal peptides
STMDT2_41521	dcuB	2.13161	Up	anaerobic C4-dicarboxylate transporter	ko02020//Two-component system
STMDT2_43571	-	2.02876	Up	probable aspartate racemase	ko00250//Alanine, aspartate and glutamate metabolism;ko01054//Nonribosomal peptide structures
STMDT2_00761	fixA	-9.28956	Down	FixA protein	-
STMDT2_34961	yhjH	-7.91767	Down	conserved hypothetical protein	ko02020//Two-component system;ko02030//Bacterial chemotaxis
STMDT2_25851	recE	-7.12412	Down	exodeoxyribonuclease VIII	-
STMDT2_00781	fixC	-5.13539	Down	FixC protein	-
STMDT2_10271	sigD	-4.56965	Down	cell invasion protein	ko05132//Salmonella infection;ko05100//Bacterial invasion of epithelial cells;ko05131//Shigellosis
STMDT2_16531	-	-3.99981	Down	conserved hypothetical protein	-
STMDT2_27711	prgK	-3.86267	Down	pathogenicity 1 island effector protein	ko03070//Bacterial secretion system
STMDT2_27841	sipB	-3.53057	Down	pathogenicity island 1 effector protein	ko05132//Salmonella infection;ko05100//Bacterial invasion of epithelial cells;ko05131//Shigellosis
STMDT2_17371	rnd	-3.27429	Down	ribonuclease D	-
STMDT2_20291	pduV	-2.98351	Down	putative propanediol utilization protein PduV	-
STMDT2_14421	-	-2.97085	Down	putative periplasmic protein	-
STMDT2_26941	csiD	-2.93045	Down	Protein csiD	-
STMDT2_24321	-	-2.86158	Down	putative ethanolamine utilization protein EutP	-
STMDT2_03561	-	-2.7862	Down	probable terminal oxidase subunit I	ko01100//Metabolic pathways;ko02020//Two-component system;ko00190//Oxidative phosphorylation;ko00910//Nitrogen metabolism
STMDT2_20171	pduH	-2.65613	Down	Propanediol utilization protein	-
STMDT2_07371	-	-2.59315	Down	putative exported protein	-
STMDT2_16551	-	-2.58338	Down	conserved hypothetical protein	-
STMDT2_20541	udg	-2.55886	Down	UDP-glucose 6-dehydrogenase	ko01100//Metabolic pathways;ko01110//Biosynthesis of secondary metabolites;ko01120//Microbial metabolism in diverse environments;ko01130//Biosynthesis of antibiotics;ko01200//Carbon metabolism;ko00230//Purine metabolism;ko00520//Amino sugar and nucleotide sugar metabolism;ko00630//Glyoxylate and dicarboxylate metabolism;ko00500//Starch and sucrose metabolism;ko00030//Pentose phosphate pathway;ko0…
STMDT2_27831	sipC	-2.55664	Down	pathogenicity island 1 effector protein	ko05132//Salmonella infection;ko05100//Bacterial invasion of epithelial cells;ko05131//Shigellosis
STMDT2_20301	pduW	-2.49221	Down	Acetokinase	ko01100//Metabolic pathways;ko00640//Propanoate metabolism
STMDT2_14831	-	-2.42605	Down	putative hydrolase	ko01100//Metabolic pathways;ko01110//Biosynthesis of secondary metabolites;ko02010//ABC transporters;ko00500//Starch and sucrose metabolism
STMDT2_18511	motB	-2.38079	Down	motility protein B	ko01100//Metabolic pathways;ko02040//Flagellar assembly;ko02030//Bacterial chemotaxis;ko00730//Thiamine metabolism
STMDT2_40241	yjaH	-2.33956	Down	conserved hypothetical protein	-
STMDT2_39941	murI	-2.23054	Down	glutamate racemase	ko01100//Metabolic pathways;ko00240//Pyrimidine metabolism;ko00471//D-Glutamine and D-glutamate metabolism
STMDT2_25101	asrB	-2.21909	Down	anaerobic sulfite reductase subunit B	ko01120//Microbial metabolism in diverse environments;ko00920//Sulfur metabolism
STMDT2_11431	-	-2.21871	Down	conserved hypothetical protein	ko01100//Metabolic pathways;ko00730//Thiamine metabolism
STMDT2_23601	fadL	-2.19914	Down	long-chain fatty acid transport protein precursor	-
STMDT2_27811	sipA	-2.10434	Down	pathogenicity island 1 effector protein	ko05132//Salmonella infection;ko05100//Bacterial invasion of epithelial cells;ko05131//Shigellosis
STMDT2_24311	-	-2.09873	Down	putative ethanolamine utilization protein EutQ	-
STMDT2_12361	argD	-2.05037	Down	Acetylornithine/succinyldiaminopimelate aminotransferase	ko01100//Metabolic pathways;ko00330//Arginine and proline metabolism
STMDT2_20221	pduN	-2.02482	Down	propanediol utilization protein	-
STMDT2_13611	sodB	-2.02308	Down	superoxide dismutase	-
STMDT2_18571	otsB	-2.01669	Down	trehalose phosphatase	ko01100//Metabolic pathways;ko00500//Starch and sucrose metabolism
